# Supplementary material for: Phase 1 LITESPARK-001 study of belzutifan in participants with advanced solid tumors: Results of the glioblastoma expansion cohort
Source: Neurooncol Adv. 2025 Nov 20;8(1):vdaf242. doi: 10.1093/noajnl/vdaf242 (PMC13123851; doi:10.1093/noajnl/vdaf242)
Supplement: vdaf242_Supplementary_Data [file vdaf242_supplementary_data.zip]

Archive with 1 entries (1 files):
- Strowd-LS001 Glioblastoma_Supplement.docx
